# Supplementary material for: Towards improving aspect-oriented software reusability estimation
Source: Sci Rep. 2024 Jun 8;14:13214. doi: 10.1038/s41598-024-62995-z (PMC11162437; doi:10.1038/s41598-024-62995-z)
Supplement: Supplementary file 1 — Supplementary Information. [file 41598_2024_62995_MOESM1_ESM.zip]

Archive with 2 entries (2 files):
- eclipse results.rar
- The progects.rar
